# Supplementary material for: An Optical and Chemiluminescence Assay for Assessing the Cytotoxicity of Balamuthia mandrillaris against Human Neurospheroids
Source: Bioengineering (Basel). 2022 Jul 20;9(7):330. doi: 10.3390/bioengineering9070330 (PMC9312303; doi:10.3390/bioengineering9070330)
Supplement: Supplementary file 1 [file bioengineering-09-00330-s001.zip]

Archive with 2 entries (2 files):
- bioengineering-1826198-supplementary (2)/VideoS1_3h DiD Bala + CMFDA Spheroid A6 merge 9sec_1.mp4
- bioengineering-1826198-supplementary (2)/VideoS2_3h DiD Bala + CMFDA Spheroid A3_2 3D vid.mp4
